# Supplementary material for: Molecular Basis of Sperm Methylome Response to Aging and Stress
Source: Biology (Basel). 2026 Mar 21;15(6):504. doi: 10.3390/biology15060504 (PMC13024700; doi:10.3390/biology15060504)
Supplement: Supplementary file 1 [file biology-15-00504-s001.zip]

Archive with 1 entries (1 files):
- biology-4187235-supplementary.pdf
